# Supplementary material for: A recurrent kinase domain mutation in PRKCA defines chordoid glioma of the third ventricle
Source: Nat Commun. 2018 Feb 23;9:810. doi: 10.1038/s41467-018-02826-8 (PMC5824822; doi:10.1038/s41467-018-02826-8)
Supplement: Supplementary file 5 — Supplementary Data 2 [file 41467_2018_2826_MOESM5_ESM.xlsx]

## Sheet: Table S5
Supplementary Data 2. Confirmed somatic nonsynonymous PRKCA mutations in the Catalogue of Somatic Mutations in Cancer (COSMIC) database, version 81 release.
Gene	Transcript	Sample Name	Sample ID	AA Mutation	CDS Mutation	Primary Tissue	Tissue Subtype 1	Tissue Subtype 2	Histology	Histology Subtype 1	Pubmed Id	CGP Study	Somatic Status	Zygosity	Genomic Coordinates
PRKCA	ENST00000413366	TCGA-81-5910-01	2120398	p.R22H	c.65G>A	Central nervous system	Brain	NS	Glioma	Glioblastoma	-	329	Confirmed Somatic	Unknown	17:66302916..66302916
PRKCA	ENST00000413366	61	2497169	p.V31M	c.91G>A	Small intestine	Duodenum	NS	Adenoma	NS	26806338	-	Confirmed Somatic	Unknown	17:66302942..66302942
PRKCA	ENST00000413366	SNUH_G39_S1	2120573	p.T54P	c.160A>C	Haematopoietic and lymphoid	NS	NS	Haematopoietic neoplasm	Acute myeloid leukaemia	-	544	Confirmed Somatic	Unknown	17:66303011..66303011
PRKCA	ENST00000413366	1_PRE-TREATMENT	2062377	p.Q66*	c.196C>T	Skin	NS	NS	Malignant melanoma	NS	24265154	-	Confirmed Somatic	Homozygous	17:66306118..66306118
PRKCA	ENST00000413366	YUROG	2439363	p.Q66K	c.196C>A	Skin	NS	NS	Malignant melanoma	NS	26214590	-	Confirmed Somatic	Heterozygous	17:66306118..66306118
PRKCA	ENST00000413366	CSCC-49-T	2292484	p.?	c.205+1G>A	Skin	Head neck	NS	Carcinoma	Squamous cell carcinoma	25303977	-	Confirmed Somatic	Heterozygous	17:66306128..66306128
PRKCA	ENST00000413366	YUAKER	2013574	p.S85F	c.254C>T	Skin	NS	NS	Malignant melanoma	NS	22842228	-	Confirmed Somatic	Heterozygous	17:66496249..66496249
PRKCA	ENST00000413366	AOCS-142-3-5	2185949	p.A89V	c.266C>T	Ovary	NS	NS	Carcinoma	Mixed adenosquamous carcinoma	-	585	Confirmed Somatic	Unknown	17:66496261..66496261
PRKCA	ENST00000413366	TCGA-G4-6588-01	1651337	p.R99fs*32	c.291delC	Large intestine	Caecum	NS	Carcinoma	Adenocarcinoma	-	376	Confirmed Somatic	Unknown	17:66641357..66641357
PRKCA	ENST00000413366	PD1519a	753434	p.P98S	c.292C>T	Large intestine	NS	NS	Carcinoma	Adenocarcinoma	-	28; 34	Confirmed Somatic	Heterozygous	17:66641358..66641358
PRKCA	ENST00000413366	TCGA-BT-A3PK-01	2193292	p.I106F	c.316A>T	Urinary tract	Bladder	NS	Carcinoma	NS	-	413	Confirmed Somatic	Unknown	17:66641382..66641382
PRKCA	ENST00000413366	pfg120T	2309661	p.G110R	c.328G>A	Stomach	NS	NS	Carcinoma	Intestinal adenocarcinoma	24816253	-	Confirmed Somatic	Heterozygous	17:66641394..66641394
PRKCA	ENST00000413366	TCGA-J9-A52C-01	2339425	p.G110R	c.328G>A	Prostate	NS	NS	Carcinoma	Adenocarcinoma	-	435	Confirmed Somatic	Unknown	17:66641394..66641394
PRKCA	ENST00000413366	PT49	2521306	p.G110E	c.329G>A	Skin	NS	NS	Carcinoma	Basal cell carcinoma	25759019	-	Confirmed Somatic	Unknown	17:66641395..66641395
PRKCA	ENST00000413366	TCGA-AD-6889-01	1651142	p.L121P	c.362T>C	Large intestine	Colon	Ascending	Carcinoma	Adenocarcinoma	-	376	Confirmed Somatic	Unknown	17:66641428..66641428
PRKCA	ENST00000413366	19	2497130	p.M137V	c.409A>G	Pancreas	Ampulla of Vater	NS	Carcinoma	NS	26806338	-	Confirmed Somatic	Unknown	17:66645391..66645391
PRKCA	ENST00000413366	TCGA-EE-A2MR-06	2121688	p.G152R	c.454G>A	Skin	NS	NS	Malignant melanoma	NS	-	540	Confirmed Somatic	Unknown	17:66645436..66645436
PRKCA	ENST00000413366	TCGA-BR-8680-01	2197966	p.G152R	c.454G>A	Stomach	NS	NS	Carcinoma	Adenocarcinoma	-	541	Confirmed Somatic	Unknown	17:66645436..66645436
PRKCA	ENST00000413366	J90_T	2195005	p.H155Y	c.463C>T	Lung	NS	NS	Carcinoma	Squamous cell carcinoma	-	583	Confirmed Somatic	Unknown	17:66645445..66645445
PRKCA	ENST00000413366	S	2550071	p.H155N	c.463C>A	Prostate	NS	NS	Carcinoma	NS	25320358	-	Confirmed Somatic	Unknown	17:66645445..66645445
PRKCA	ENST00000413366	TCGA-BH-A18G-01	2187796	p.R161fs*4	c.476delG	Breast	NS	NS	Carcinoma	NS	-	414	Confirmed Somatic	Unknown	17:66645458..66645458
PRKCA	ENST00000413366	8065639	2121232	p.R161W	c.481C>T	Pancreas	NS	NS	Carcinoma	Ductal carcinoma	-	328	Confirmed Somatic	Unknown	17:66645463..66645463
PRKCA	ENST00000413366	TCGA-13-0893-01	1474856	p.R161Q	c.482G>A	Ovary	NS	NS	Carcinoma	Serous carcinoma	21720365	331	Confirmed Somatic	Homozygous	17:66645464..66645464
PRKCA	ENST00000413366	YULAN	2013641	p.H174Y	c.520C>T	Skin	NS	NS	Malignant melanoma	NS	22842228	-	Confirmed Somatic	Heterozygous	17:66645502..66645502
PRKCA	ENST00000413366	TCGA-EE-A2M6-06	2121672	p.?	c.529+1G>T	Skin	NS	NS	Malignant melanoma	NS	-	540	Confirmed Somatic	Unknown	17:66645512..66645512
PRKCA	ENST00000413366	PD3856a	1301769	p.R178*	c.532C>T	Breast	NS	NS	Carcinoma	NS	22722201	385	Confirmed Somatic	Unknown	17:66687113..66687113
PRKCA	ENST00000413366	PD1403a	898155	p.N182fs*2	c.540delA	Stomach	NS	NS	Carcinoma	Adenocarcinoma	-	8; 34	Confirmed Somatic	Heterozygous	17:66687121..66687121
PRKCA	ENST00000413366	HUB-02-B2-113	2607139	p.N182fs*2	c.540delA	Large intestine	NS	NS	Carcinoma	Adenocarcinoma	-	670	Confirmed Somatic	Unknown	17:66687121..66687121
PRKCA	ENST00000413366	1N55-VS-1T55	2363567	p.N182I	c.545A>T	Oesophagus	NS	NS	Carcinoma	Squamous cell carcinoma	25839328	-	Confirmed Somatic	Unknown	17:66687126..66687126
PRKCA	ENST00000413366	CSCC-44-T	2292480	p.P185S	c.552_553CC>TT	Skin	Head neck	NS	Carcinoma	Squamous cell carcinoma	25303977	-	Confirmed Somatic	Heterozygous	17:66687133..66687134
PRKCA	ENST00000413366	PT34	2521291	p.P185S	c.553C>T	Skin	NS	NS	Carcinoma	Basal cell carcinoma	25759019	-	Confirmed Somatic	Unknown	17:66687134..66687134
PRKCA	ENST00000413366	YUMOOK	2013652	p.M186I	c.558G>A	Skin	NS	NS	Malignant melanoma	NS	22842228	-	Confirmed Somatic	Heterozygous	17:66687139..66687139
PRKCA	ENST00000413366	C0052T	2197792	p.N189Y	c.565A>T	Kidney	NS	NS	NS	NS	-	588	Confirmed Somatic	Unknown	17:66687146..66687146
PRKCA	ENST00000413366	MX02	2502765	p.I201T	c.602T>C	Bone	NS	NS	Osteosarcoma	NS	25512523	-	Confirmed Somatic	Unknown	17:66687183..66687183
PRKCA	ENST00000413366	TCGA-HI-7168-01	2121493	p.N206K	c.618T>A	Prostate	NS	NS	Carcinoma	Adenocarcinoma	-	435	Confirmed Somatic	Unknown	17:66687199..66687199
PRKCA	ENST00000413366	TCGA-HU-A4GQ-01	2198093	p.R216H	c.647G>A	Stomach	NS	NS	Carcinoma	Adenocarcinoma	-	541	Confirmed Somatic	Unknown	17:66687228..66687228
PRKCA	ENST00000413366	TCGA-EB-A5SE-01	2121614	p.S260F	c.779C>T	Skin	NS	NS	Malignant melanoma	NS	-	540	Confirmed Somatic	Unknown	17:66688394..66688394
PRKCA	ENST00000413366	107529	1520432	p.S272N	c.815G>A	Breast	NS	NS	Carcinoma	HER-positive carcinoma	20668451	-	Confirmed Somatic	Unknown	17:66688430..66688430
PRKCA	ENST00000413366	2011-2280:2012-366-T	2297698	p.E282delE	c.839_841delAAG	Upper aerodigestive tract	Head neck	NS	Carcinoma	Squamous cell carcinoma	25056374	-	Confirmed Somatic	Homozygous	17:66688968..66688970
PRKCA	ENST00000413366	YUDIALE	2013601	p.D294N	c.880G>A	Skin	NS	NS	Malignant melanoma	NS	22842228	-	Confirmed Somatic	Heterozygous	17:66689009..66689009
PRKCA	ENST00000413366	CHC976T	2120637	p.E296V	c.887A>T	Liver	NS	NS	Carcinoma	Hepatocellular carcinoma	-	381	Confirmed Somatic	Unknown	17:66689016..66689016
PRKCA	ENST00000413366	TCGA-C8-A274-01	1900033	p.K304fs*31	c.909delG	Breast	NS	NS	Carcinoma	NS	-	414	Confirmed Somatic	Unknown	17:66689038..66689038
PRKCA	ENST00000413366	TCGA-UC-A7PF-01	2262716	p.E306K	c.916G>A	Cervix	NS	NS	Carcinoma	Squamous cell carcinoma	-	415	Confirmed Somatic	Unknown	17:66689045..66689045
PRKCA	ENST00000413366	pfg032T	2309618	p.S319G	c.955A>G	Stomach	NS	NS	Carcinoma	Intestinal adenocarcinoma	24816253	-	Confirmed Somatic	Heterozygous	17:66732724..66732724
PRKCA	ENST00000413366	CSCC-16-T	2292464	p.P320S	c.958C>T	Skin	Head neck	NS	Carcinoma	Squamous cell carcinoma	25303977	-	Confirmed Somatic	Heterozygous	17:66732727..66732727
PRKCA	ENST00000413366	TCGA-EE-A2A1-06	2121650	p.D338N	c.1012G>A	Skin	NS	NS	Malignant melanoma	NS	-	540	Confirmed Somatic	Unknown	17:66732781..66732781
PRKCA	ENST00000413366	TCGA-EE-A2GO-06	2121665	p.D338N	c.1012G>A	Skin	NS	NS	Malignant melanoma	NS	-	540	Confirmed Somatic	Unknown	17:66732781..66732781
PRKCA	ENST00000413366	T2991	2296153	p.D338Y	c.1012G>T	Large intestine	Colon	Transverse	Carcinoma	Adenocarcinoma	25344691	-	Confirmed Somatic	Unknown	17:66732781..66732781
PRKCA	ENST00000413366	OVCAR-5	1998467	p.F339Y	c.1016T>A	Ovary	NS	NS	Carcinoma	NS	23856246	-	Confirmed Somatic	Heterozygous	17:66732785..66732785
PRKCA	ENST00000413366	RMS222	2522409	p.M354T	c.1061T>C	Soft tissue	Striated muscle	Paratestis	Rhabdomyosarcoma	Embryonal	24436047	-	Confirmed Somatic	Unknown	17:66735493..66735493
PRKCA	ENST00000413366	CRC-19T	2456792	p.D357N	c.1069G>A	Large intestine	NS	NS	Carcinoma	Adenocarcinoma	-	646	Confirmed Somatic	Unknown	17:66735501..66735501
PRKCA	ENST00000413366	2984_T	2194949	p.T361K	c.1082C>A	Lung	NS	NS	Carcinoma	Squamous cell carcinoma	-	583	Confirmed Somatic	Unknown	17:66735514..66735514
PRKCA	ENST00000413366	TCGA-AO-A03M-01	2187822	p.E363K	c.1087G>A	Breast	NS	NS	Carcinoma	NS	-	414	Confirmed Somatic	Unknown	17:66735519..66735519
PRKCA	ENST00000413366	YUKAT	2439331	p.E363G	c.1088A>G	Skin	NS	NS	Malignant melanoma	NS	26214590	-	Confirmed Somatic	Heterozygous	17:66735520..66735520
PRKCA	ENST00000413366	TCGA-A7-A5ZV-01	2187855	p.I376N	c.1127T>A	Breast	NS	NS	Carcinoma	NS	-	414	Confirmed Somatic	Unknown	17:66735559..66735559
PRKCA	ENST00000413366	TCGA-A7-A4SF-01	2187857	p.D380D	c.1140C>T	Breast	NS	NS	Carcinoma	NS	-	414	Confirmed Somatic	Unknown	17:66735572..66735572
PRKCA	ENST00000413366	T3144	2296185	p.V381M	c.1141G>A	Large intestine	Rectum	NS	Carcinoma	Adenocarcinoma	25344691	-	Confirmed Somatic	Unknown	17:66735573..66735573
PRKCA	ENST00000413366	NPC15F	2366755	p.V381M	c.1141G>A	Upper aerodigestive tract	Pharynx	Nasopharynx	Carcinoma	Nasopharyngeal carcinoma	24952746	-	Confirmed Somatic	Unknown	17:66735573..66735573
PRKCA	ENST00000413366	C108	2293713	p.M417I	c.1251G>A	Large intestine	NS	NS	Carcinoma	Adenocarcinoma	24211491	-	Confirmed Somatic	Heterozygous	17:66738784..66738784
PRKCA	ENST00000413366	C086	2465276	p.E418K	c.1252G>A	NS	NS	NS	Malignant melanoma	NS	23890154	-	Confirmed Somatic	Unknown	17:66738785..66738785
PRKCA	ENST00000413366	ICGC_MB75	2197434	p.G422S	c.1264G>A	Central nervous system	Brain	NS	Medulloblastoma	NS	-	379	Confirmed Somatic	Unknown	17:66738797..66738797
PRKCA	ENST00000413366	TCGA-EE-A181-06	2121622	p.L425F	c.1273C>T	Skin	NS	NS	Malignant melanoma	NS	-	540	Confirmed Somatic	Unknown	17:66738806..66738806
PRKCA	ENST00000413366	2011-2313:2012-360-T	2297725	p.Q430R	c.1289A>G	Upper aerodigestive tract	Head neck	NS	Carcinoma	Squamous cell carcinoma	25056374	-	Confirmed Somatic	Homozygous	17:66738822..66738822
PRKCA	ENST00000413366	SA214	1659984	p.A444V	c.1331C>T	Breast	NS	NS	Carcinoma	Basal (triple-negative) carcinoma	22495314	-	Confirmed Somatic	Unknown	17:66741667..66741667
PRKCA	ENST00000413366	sysucc-311T	2456736	p.A444V	c.1331C>T	Large intestine	NS	NS	Carcinoma	Adenocarcinoma	-	646	Confirmed Somatic	Unknown	17:66741667..66741667
PRKCA	ENST00000413366	CHC1743T	2340453	p.A445T	c.1333G>A	Liver	NS	NS	Carcinoma	Hepatocellular carcinoma	-	381	Confirmed Somatic	Unknown	17:66741669..66741669
PRKCA	ENST00000413366	CSCC-47-T	2292483	p.L454F	c.1360C>T	Skin	Head neck	NS	Carcinoma	Squamous cell carcinoma	25303977	-	Confirmed Somatic	Heterozygous	17:66741696..66741696
PRKCA	ENST00000413366	PD1489a	753417	p.D467N	c.1399G>A	Central nervous system	Brain	NS	Glioma	NS	16618716	7; 34; 38	Confirmed Somatic	Heterozygous	17:66742635..66742635
PRKCA	ENST00000413366	EGC20	2404165	p.N468S	c.1403A>G	Stomach	NS	NS	Carcinoma	Intestinal adenocarcinoma	25042771	-	Confirmed Somatic	Unknown	17:66742639..66742639
PRKCA	ENST00000413366	SWE-46	1862732	p.V469I	c.1405G>A	Prostate	NS	NS	Adenoma	NS	23265383	-	Confirmed Somatic	Unknown	17:66742641..66742641
PRKCA	ENST00000413366	PCSI_0083_Pa_P	2121291	p.V469I	c.1405G>A	Pancreas	NS	NS	Carcinoma	Ductal carcinoma	-	382	Confirmed Somatic	Unknown	17:66742641..66742641
PRKCA	ENST00000413366	63	2497170	p.H476R	c.1427A>G	Small intestine	Duodenum	NS	Adenoma	NS	26806338	-	Confirmed Somatic	Unknown	17:66742663..66742663
PRKCA	ENST00000413366	TCGA-AA-A010-01	1651109	p.D481E	c.1443C>A	Large intestine	Colon	Transverse	Carcinoma	Adenocarcinoma	22810696	376	Confirmed Somatic	Unknown	17:66742679..66742679
PRKCA	ENST00000413366	IPMN20	1691641	p.E487K	c.1459G>A	Pancreas	NS	NS	Other	Adenoma	22158988	-	Confirmed Somatic	Unknown	17:66742695..66742695
PRKCA	ENST00000413366	5	2584588	p.R496W	c.1486A>T	Skin	Face	NS	Carcinoma	Merkel cell carcinoma	27592799	-	Confirmed Somatic	Unknown	17:66742722..66742722
PRKCA	ENST00000413366	TCGA-FG-8191-01	2194292	p.A506T	c.1516G>A	Central nervous system	Brain	NS	Glioma	NS	-	545	Confirmed Somatic	Unknown	17:66742752..66742752
PRKCA	ENST00000413366	sysucc-311T	2456736	p.A506T	c.1516G>A	Large intestine	NS	NS	Carcinoma	Adenocarcinoma	-	646	Confirmed Somatic	Unknown	17:66742752..66742752
PRKCA	ENST00000413366	TCGA-EE-A2GC-06	2121655	p.A506V	c.1517C>T	Skin	NS	NS	Malignant melanoma	NS	-	540	Confirmed Somatic	Unknown	17:66742753..66742753
PRKCA	ENST00000413366	PT51	2521308	p.P507L	c.1520C>T	Skin	NS	NS	Carcinoma	Basal cell carcinoma	25759019	-	Confirmed Somatic	Unknown	17:66742756..66742756
PRKCA	ENST00000413366	BD202T	2459833	p.A523V	c.1568C>T	Biliary tract	Bile duct	NS	Carcinoma	NS	-	658	Confirmed Somatic	Unknown	17:66774030..66774030
PRKCA	ENST00000413366	2011-2280:2012-366-T	2297698	p.G525D	c.1574G>A	Upper aerodigestive tract	Head neck	NS	Carcinoma	Squamous cell carcinoma	25056374	-	Confirmed Somatic	Homozygous	17:66774036..66774036
PRKCA	ENST00000413366	TCGA-D7-6521-01	2198059	p.Y529C	c.1586A>G	Stomach	NS	NS	Carcinoma	Adenocarcinoma	-	541	Confirmed Somatic	Unknown	17:66774048..66774048
PRKCA	ENST00000413366	CHC1148T	2341011	p.I550M	c.1650C>G	Liver	NS	NS	Carcinoma	Hepatocellular carcinoma	-	381	Confirmed Somatic	Unknown	17:66786911..66786911
PRKCA	ENST00000413366	TCGA-D3-A3C8-06	2121530	p.S560F	c.1679C>T	Skin	NS	NS	Malignant melanoma	NS	-	540	Confirmed Somatic	Unknown	17:66786940..66786940
PRKCA	ENST00000413366	CSCC-41-T	2292478	p.S560F	c.1679_1680CC>TT	Skin	Head neck	NS	Carcinoma	Squamous cell carcinoma	25303977	-	Confirmed Somatic	Heterozygous	17:66786940..66786941
PRKCA	ENST00000413366	PACA59	1815642	p.E564G	c.1691A>G	Pancreas	NS	NS	Carcinoma	Ductal carcinoma	23103869	-	Confirmed Somatic	Unknown	17:66786952..66786952
PRKCA	ENST00000413366	TCGA-DR-A0ZM-01	1779769	p.E586Q	c.1756G>C	Cervix	NS	NS	Carcinoma	Squamous cell carcinoma	-	415	Confirmed Somatic	Unknown	17:66788881..66788881
PRKCA	ENST00000413366	C086	2465276	p.G587E	c.1760G>A	NS	NS	NS	Malignant melanoma	NS	23890154	-	Confirmed Somatic	Unknown	17:66788885..66788885
PRKCA	ENST00000413366	96	2370287	p.E603K	c.1807G>A	Kidney	NS	NS	Carcinoma	Papillary renal cell carcinoma	25401301	-	Confirmed Somatic	Unknown	17:66788932..66788932
PRKCA	ENST00000413366	TCGA-FS-A1ZC-06	2121755	p.E606K	c.1816G>A	Skin	NS	NS	Malignant melanoma	NS	-	540	Confirmed Somatic	Unknown	17:66788941..66788941
PRKCA	ENST00000413366	YUPADI	2013662	p.G622R	c.1864G>A	Skin	NS	NS	Malignant melanoma	NS	22842228	-	Confirmed Somatic	Heterozygous	17:66803882..66803882
PRKCA	ENST00000413366	6948_PT	2500976	p.R632*	c.1894C>T	Large intestine	Colon	Left	Carcinoma	Adenocarcinoma	26109429	-	Confirmed Somatic	Unknown	17:66803912..66803912
PRKCA	ENST00000413366	TCGA-IR-A3LL-01	2193392	p.R632Q	c.1895G>A	Cervix	NS	NS	Carcinoma	Squamous cell carcinoma	-	415	Confirmed Somatic	Unknown	17:66803913..66803913
PRKCA	ENST00000413366	PD6409a	1491600	p.L637S	c.1910T>C	Breast	NS	NS	Carcinoma	Ductal carcinoma	-	652	Confirmed Somatic	Unknown	17:66803928..66803928
PRKCA	ENST00000413366	112503	1520680	p.D641G	c.1922A>G	Lung	NS	NS	Carcinoma	Squamous cell carcinoma	20668451	-	Confirmed Somatic	Unknown	17:66803940..66803940
